# Supplementary material for: From Facile One-Pot Synthesis of Semi-Degradable Amphiphilic Miktoarm Polymers to Unique Degradation Properties
Source: Materials (Basel). 2024 Jun 2;17(11):2684. doi: 10.3390/ma17112684 (PMC11173590; doi:10.3390/ma17112684)
Supplement: Supplementary file 1 [file materials-17-02684-s001.zip]

Archive with 1 entries (1 files):
- materials-2986465-supplementary.pdf
